# Supplementary material for: A Robot-Driven 3D Shape Measurement System for Automatic Quality Inspection of Thermal Objects on a Forging Production Line
Source: Sensors (Basel). 2018 Dec 10;18(12):4368. doi: 10.3390/s18124368 (PMC6308438; doi:10.3390/s18124368)
Supplement: Supplementary file 1 [file sensors-18-04368-s001.zip]

Archive with 1 entries (1 files):
- sensors-391175-SI.mp4
